# Supplementary material for: Crimean–Congo haemorrhagic fever virus uses LDLR to bind and enter host cells
Source: Nat Microbiol. 2024 Mar 28;9(6):1499–512. doi: 10.1038/s41564-024-01672-3 (PMC11153131; doi:10.1038/s41564-024-01672-3)
Supplement: Supplementary file 3 — All statistical analyses. [file 41564_2024_1672_MOESM3_ESM.xlsx]

## Sheet: Figure 1
Figure 1a
	p-value
VSV	0.0088
VSV-CCHF	0.0061
CCHFV	0.0044
RVFV	0.6626
Figure 1b
	p-value
WT-C2	0.0022
WT-C12	0.00028
Figure 1c
	p-value
WT-C8	0.0058
WT-C10	0.0045
WT-C11	0.0047
Figure 1b
	p-value
WT-C2	0.1686
WT-C12	0.9969
Figure 1b
	p-value
WT-C8	0.4971
WT-C10	0.1757
WT-C11	0.9608

## Sheet: Figure 2
Figure 2a
	p-value
LDL (10µg/ml)	0.0041
Gc (10µg/ml)	0.0347
Gc + Gn (1µg/ml)	0.0184
Figure 2c
	p-value
LDL/Gc + Gn	0.0253
Fig2d
	p-value
LDL	0.0078
Gc	0.0013
Figure 2e
	p-value
50µg/ml	0.0286
100µg/ml	0.0122
200µg/ml	0.0263
400µg/ml	0.0029
Figure 2f
	p-value
50µg/ml	0.7492
100µg/ml	0.8624
200µg/ml	0.3464
400µg/ml	0.4315

## Sheet: Figure 3
Figure 3a
	p-value
0.1µg/ml	0.9979
0.5µg/ml	0.0018
1µg/ml	0.0003
5µg/ml	0.0001
Figure 3b
	p-value
0.1µg/ml	<0.0001
0.5µg/ml	<0.0001
1µg/ml	<0.0001
5µg/ml	<0.0001
Figure 3c
	p-value
0.1µg/ml	<0.0001
0.5µg/ml	<0.0001
1µg/ml	<0.0001
5µg/ml	<0.0001
Figure 3d
	p-value
0.1µg/ml	0.8387
0.5µg/ml	0.6296
1µg/ml	0.8881
5µg/ml	0.8617
Figure 3e
	p-value
0.1µg/ml	0.0315
0.5µg/ml	0.0103
1µg/ml	0.1155
5µg/ml	0.2143
Figure 3f
	p-value
0.1µg/ml	0.5705
0.5µg/ml	0.6044
1µg/ml	0.0943
5µg/ml	0.015

## Sheet: Figure 4
Figure 4b
	p-value
1dpi	0.0048
3dpi	0.0073
Figure 4c
	p-value
Blood	0.0756
Liver	0.0497
Spleen	0.0031

## Sheet: Figure 5
Figure 5a
	p-value
0.1µg/ml	0.0001
0.5µg/ml	<0.0001
1µg/ml	<0.0001
5µg/ml	<0.0001
Figure 5b
	p-value
0.1µg/ml	0.8414
0.5µg/ml	0.5737
1µg/ml	0.121
5µg/ml	0.0643
Figure 5c
	p-value
0.1µg/ml	0.8784
0.5µg/ml	0.9829
1µg/ml	0.9998
5µg/ml	0.9998
Figure 5d
	p-value
VSV-CCHF	0.0107
Figure 5d
	p-value
IbAr10200	0.4561
Figure 5d
	p-value
HepG2 WT	0.0044
Figure 5d
	p-value
HepG2 KO	0.6773

## Sheet: Figure 6
Figure 6a
	p-value
sLDLR	0.0013
sLRP8	0.9339
Figure 6a
	p-value
sLDLR	0.0055
sLRP8	0.009

## Sheet: Extended data figure 1
Ext. data Figure 1b
	p-value
****	<0.0001
*	0.0209

## Sheet: Extended data Figure 6
Ext data Fig 6a
	p-value
**	0.0074
Ext data Fig 6a
	p-value
***	0.0006

## Sheet: Extended data figure 9
Ext data Fig 9a
	p-value
0.1µg/ml	<0.0001
0.5µg/ml	<0.0001
1µg/ml	<0.0001
5µg/ml	<0.0001
Ext data Fig 9b
	p-value
0.1µg/ml	0.7733
0.5µg/ml	0.897
1µg/ml	0.0506
5µg/ml	0.7279
Ext data Fig 9c
	p-value
C2	0.0151
C12	0.014
Ext data Fig 9c
	p-value
C8	0.0009
C10	0.0007
C11	0.0027
