# Supplementary material for: Crimean–Congo haemorrhagic fever virus uses LDLR to bind and enter host cells
Source: Nat Microbiol. 2024 Mar 28;9(6):1499–512. doi: 10.1038/s41564-024-01672-3 (PMC11153131; doi:10.1038/s41564-024-01672-3)
Supplement: Supplementary file 4 — Raw data. [file 41564_2024_1672_MOESM4_ESM.xlsx]

## Sheet: Fig1
Fig1a							Fig1b	CCHFV	RNaseP	dCt	ddCt	2^(-ddCt)
VSV	VSV	ACTB	dCt	ddCt	2^(-ddCt)		NI	40	29.53	10.47	0	1	Ct normalisé	Copy
NI	40	18.3467	21.6533	0	1		WT	20.54	30.46	-9.92	-20.39	1.37405e+06	19.9129	1.80533e+08
WT	22.73	18.82	3.91	-17.7433	219420		WT	19.81	29.13	-9.32	-19.79	906533	20.082	1.61464e+08
WT	20.66	17.7	2.96	-18.6933	423891		WT	18.85	29	-10.15	-20.62	1.61153e+06	19.1945	2.90037e+08
WT	21.35	18.52	2.83	-18.8233	463861		C2	22.97	29.14	-6.17	-16.64	102127	23.2774	1.95987e+07
KO	31.45	16.68	14.77	-6.88333	118.056		C2	23.21	29.19	-5.98	-16.45	89524.8	23.4803	1.71422e+07
KO	30.15	19.75	10.4	-11.2533	2441.13		C2	22.98	29.78	-6.8	-17.27	158048	22.7871	2.70872e+07
KO	31.22	19.6	11.62	-10.0333	1047.93		C12	21.62	27.82	-6.2	-16.67	104273	22.9489	2.43435e+07
							C12	22.56	29.21	-6.65	-17.12	142441	22.8071	2.67309e+07
VSV-CCHF	VSV-CCHF	ACTB	dCt	ddCt	2^(-ddCt)		C12	22.16	29.45	-7.29	-17.76	221969	22.2202	3.9377e+07
NI	40	12.875	27.125	0	1
WT	19.38	12.79	6.59	-20.535	1.51933e+06
WT	19.69	12.96	6.73	-20.395	1.37882e+06		Fig1c	CCHFV	RNaseP	dCt	ddCt	2^(-ddCt)
WT	18.5	13.98	4.52	-22.608	6.39305e+06		NI	40	20.0533	19.9467	0	1	Ct normalisé	Copy
KO	23.63	12.82	10.81	-16.315	81527.5		WT	19.68	20.11	-0.43	-20.3767	1.36141e+06	19.6245	2.18372e+08
KO	22.91	12.57	10.34	-16.785	112925		WT	19.98	20.13	-0.15	-20.0967	1.12124e+06	19.9039	1.81605e+08
KO	24.23	12.98	11.25	-15.87	59888.9		WT	20.25	19.92	0.33	-19.6167	803906	20.3855	1.32155e+08
							C8	23.2	20.53	2.67	-17.2767	158780	22.6613	2.9431e+07
CCHFV	CCHFV	ACTB	dCt	ddCt	2^(-ddCt)		C8	22.75	20.79	1.96	-17.9867	259732	21.9439	4.7254e+07
NI	40	12.47	27.53	0	1		C8	22.89	20.72	2.17	-17.7767	224548	22.1535	4.11486e+07
WT	18.72	11.87	6.85	-20.68	1.67997e+06		C10	23.54	20.96	2.58	-17.3667	169000	22.5217	3.22715e+07
WT	21.79	13.07	8.72	-18.81	459594		C10	23.17	20.76	2.41	-17.5367	190135	22.3813	3.54054e+07
WT	21.03	12.37	8.66	-18.87	480219		C10	23.77	20.74	3.03	-16.9167	123715	22.983	2.38017e+07
KO	24.56	11.91	12.65	-14.88	30152.7		C11	24.31	21.63	2.68	-17.2667	157683	22.538	3.19272e+07
KO	26.13	12.46	13.67	-13.86	14868.8		C11	23.68	21.27	2.41	-17.5367	190135	22.3255	3.6734e+07
KO	27.96	12.59	15.37	-12.16	4586.99		C11	24.57	22.05	2.52	-17.4267	176177	22.3451	3.62603e+07
RVFV	RVFV	ACTB	dCt	ddCt	2^(-ddCt)		Fig1d	RVF	RNaseP	dCt	ddCt	2^(-ddCt)
NI	40	16.74	23.26	0	1		NI	40	35.5067	4.49333	0	1
WT	16.72	16.18	0.54	-22.72	6.90878e+06		WT	18.62	35.84	-17.22	-21.7133	3.43847e+06
WT	16.96	17.16	-0.2	-23.46	1.15389e+07		WT	18.8	35.62	-16.82	-21.3133	2.60587e+06
WT	17.2	16.88	0.32	-22.94	8.04689e+06		WT	18.47	35.06	-16.59	-21.0833	2.22186e+06
KO	15.38	16	-0.62	-23.88	1.54382e+07		C2	20.55	39.37	-18.82	-23.3133	1.04235e+07
KO	16.82	16.59	0.23	-23.03	8.56487e+06		C2	19.1	35.68	-16.58	-21.0733	2.20651e+06
KO	16.7	16.12	0.58	-22.68	6.71986e+06		C2	19.78	39.34	-19.56	-24.0533	1.7409e+07
							C12	19.98	35.82	-15.84	-20.3333	1.32112e+06
							C12	18.6	36.49	-17.89	-22.3833	5.47085e+06
							C12	18.1	34.68	-16.58	-21.0733	2.20651e+06
							Fig1e
								RVF	RNaseP	dCt	ddCt	2^(-ddCt)
							NI	40	24.49	15.51	0	1
							WT	18.28	24.63	-6.35	-21.86	3.80641e+06
							WT	16.98	23.55	-6.57	-22.08	4.43345e+06
							WT	19.15	25.29	-6.14	-21.65	3.29078e+06
							C8	21.93	28.41	-6.48	-21.99	4.16533e+06
							C8	19.82	26.82	-7	-22.51	5.9729e+06
							C8	21.61	29.25	-7.64	-23.15	9.30774e+06
							C10	19.24	27.12	-7.88	-23.39	1.09924e+07
							C10	22.21	28.83	-6.62	-22.13	4.5898e+06
							C10	20.34	27.91	-7.57	-23.08	8.86691e+06
							C11	21.76	28.49	-6.73	-22.24	4.95344e+06
							C11	23.05	30.39	-7.34	-22.85	7.56024e+06
							C11	22.43	27.42	-4.99	-20.5	1.48291e+06

## Sheet: Fig2
Fig2e
	CCHF	RNaseP	dCt	ddCt	2^(-ddCt)
NI	40	23.0167	16.9833	0	1	Ct Normalized	Copy normalized
NT	19.08	22.32	-3.24	-20.2233	1.22414e+06	19.6755	2.11145e+08
NT	21.07	23.64	-2.57	-19.5533	769378	20.5144	1.21378e+08
NT	21.4	23.34	-1.94	-18.9233	497154	21.1035	8.22798e+07
LDL 50	21.06	23.11	-2.05	-19.0333	536543	20.9749	8.95676e+07
LDL 50	20.93	22.96	-2.03	-19.0133	529156	20.9817	8.91718e+07
LDL 50	21.26	22.73	-1.47	-18.4533	358928	21.5281	6.21728e+07
LDL 100	21.38	23.4	-2.02	-19.0033	525501	21.0298	8.63855e+07
LDL 100	21.24	22.78	-1.54	-18.5233	376772	21.4607	6.50033e+07
LDL 100	21.77	23.03	-1.26	-18.2433	310306	21.7574	5.34427e+07
LDL 200	21.29	22.51	-1.22	-18.2033	301821	21.7692	5.30278e+07
LDL 200	20.61	22.8	-2.19	-19.1733	591219	20.8059	1.00142e+08
LDL 200	20.5	22.4	-1.9	-18.8833	483559	21.0644	8.44352e+07
LDL 400	22.68	22.91	-0.23	-17.2133	151960	22.7856	2.71139e+07
LDL 400	21.46	22.61	-1.15	-18.1333	287526	21.846	5.04079e+07
LDL 400	22.02	23.58	-1.56	-18.5433	382032	21.4939	6.35917e+07
Fig2f
	CCHF	RNaseP	dCt	ddCt	2^(-ddCt)
NI	40	23.1633	16.8367	0	1	Ct Normalized	Copy normalized
NT	20.35	23.09	-2.74	-19.5767	781923	20.4146	1.29642e+08
NT	21.54	24.29	-2.75	-19.5867	787362	20.5409	1.19277e+08
NT	21.52	23.31	-1.79	-18.6267	404749	21.3846	6.83501e+07
BSA 50	18.98	22.32	-3.34	-20.1767	1.18517e+06	19.6971	2.08157e+08
BSA 50	19.82	23	-3.18	-20.0167	1.06076e+06	19.9608	1.74918e+08
BSA 50	20.47	22.97	-2.5	-19.3367	662089	20.6423	1.11556e+08
BSA 100	20.25	22.9	-2.65	-19.4867	734634	20.4829	1.23934e+08
BSA 100	19.4	21.96	-2.56	-19.3967	690206	20.4631	1.25564e+08
BSA 100	19.05	22.49	-3.44	-20.2767	1.27024e+06	19.6203	2.18978e+08
BSA 200	19.82	22.72	-2.9	-19.7367	873632	20.2067	1.48706e+08
BSA 200	19.74	23.66	-3.92	-20.7567	1.77166e+06	19.3256	2.65994e+08
BSA 200	20.08	23.25	-3.17	-20.0067	1.05343e+06	20.0051	1.69867e+08
BSA 400	20.52	22.96	-2.44	-19.2767	635119	20.7017	1.07266e+08
BSA 400	18.6	21.9	-3.3	-20.1367	1.15276e+06	19.673	2.11503e+08
BSA 400	18.96	22.57	-3.61	-20.4467	1.42909e+06	19.4584	2.43673e+08

## Sheet: Fig3
Fig3a
	vsv-cchf	RnaseP	dCt	ddCt	2^(-ddCt)
NI	40	32.8941	7.10587	0	1
6h 0	25.3817	32.0515	-6.66985	-13.7757	14025.1
6h 0	27.1714	33.7491	-6.57777	-13.6836	13157.9
6h 0	28.6558	35.8997	-7.24389	-14.3498	20879
6h 0.1	26.6009	33.0541	-6.45321	-13.5591	12069.5
6h 0.1	24.4816	31.2803	-6.79866	-13.9045	15334.9
6h 0.1	24.849	31.9717	-7.12268	-14.2286	19196.5
6h 0.5	30.5199	35.9746	-5.45469	-12.5606	6040.96
6h 0.5	26.3768	31.9741	-5.59727	-12.7031	6668.47
6h 0.5	28.1775	32.2696	-4.0921	-11.198	2349.24
6h 1	27.9676	32.0583	-4.09067	-11.1965	2346.91
6h 1	30.9546	34.401	-3.44643	-10.5523	1501.62
6h 1	30.8007	34.532	-3.73128	-10.8371	1829.39
6h 5	33.7185	35.1629	-1.44444	-8.55031	374.887
6h 5	31.8795	34.0002	-2.1207	-9.22658	599.068
6h 5	29.1281	31.4064	-2.27829	-9.38416	668.213
Fig3b
	CCHF	RNaseP	dCt	ddCt	2^(-ddCt)
NI	40	26.2265	13.7735	0	1	Ct Normalized	Copy normalized
mock	24.5835	27.3234	-2.7399	-16.5134	93549.1	23.5966	1.58766e+07
mock	23.2449	26.1628	-2.91784	-16.6914	105829	23.3015	1.92895e+07
mock	22.36	25.1932	-2.83325	-16.6068	99802.7	23.277	1.9604e+07
0.1	24.1378	25.5413	-1.40346	-15.177	37045.2	24.7854	7.24487e+06
0.1	24.3485	25.6462	-1.29773	-15.0713	34427.4	24.8994	6.71975e+06
0.1	23.7606	25.0754	-1.3148	-15.0883	34837.2	24.8513	6.93629e+06
0.5	25.9993	26.089	-0.0897083	-13.8632	14902.3	26.1363	2.97054e+06
0.5	25.6746	26.2239	-0.549299	-14.3228	20492.9	25.6771	4.02199e+06
0.5	25.2659	26.1056	-0.839663	-14.6132	25061.8	25.3829	4.88385e+06
1	25.237	25.348	-0.111004	-13.8845	15123.9	26.1116	3.0193e+06
1	25.7434	25.4139	0.329472	-13.4441	11144.7	26.5665	2.23634e+06
1	26.0729	25.4981	0.574772	-13.1988	9402.1	26.8177	1.89471e+06
5	28.4865	27.4869	0.99963	-12.7739	7003.74	27.1803	1.49148e+06
5	26.0585	25.3585	0.699993	-13.0735	8620.45	26.9504	1.73577e+06
5	26.847	26.3641	0.482985	-13.2906	10019.7	26.7069	2.03835e+06
Fig3c
	vsv	RnaseP	dCt	ddCt	2^(-ddCt)
NI	40	28.1332	11.8668	0	1
0	21.8714	28.6855	-6.81405	-18.6809	420243
0	21.4306	28.5055	-7.07482	-18.9416	503502
0	22.1354	28.8117	-6.67631	-18.5431	381977
0.1	21.9585	26.963	-5.00456	-16.8714	119892
0.1	26.9621	31.7624	-4.80027	-16.6671	104062
0.1	22.4759	27.7193	-5.24342	-17.1102	141479
0.5	24.4573	27.3485	-2.89115	-14.758	27707
0.5	23.969	26.5959	-2.62685	-14.4937	23068.9
0.5	26.8021	28.5895	-1.78734	-13.6542	12891.7
1	30.0679	31.4338	-1.36587	-13.2327	9625.77
1	26.3804	28.1362	-1.75579	-13.6226	12612.8
1	26.0644	27.293	-1.22861	-13.0954	8752.2
5	27.1421	27.1193	0.0228138	-11.844	3676.2
5	34.1986	32.8019	1.39679	-10.47	1418.38
5	28.9362	28.125	0.811169	-11.0556	2128.54
Fig3d
	RVF	DNaseP	dCt	ddCt	2^(-ddCt)
NI	40	27.1633	12.8367	0	1
0	27.18	27.75	-0.57	-13.4067	10859.5
0	27.62	27.56	0.06	-12.7767	7017.14
0	26.31	26.18	0.13	-12.7067	6684.79
0.1	27.07	27.69	-0.62	-13.4567	11242.4
0.1	26.74	27.57	-0.83	-13.6667	13004
0.1	27.37	27.73	-0.36	-13.1967	9388.42
0.5	27.23	28.86	-1.63	-14.4667	22641.3
0.5	26.49	26.2	0.29	-12.5467	5983.06
0.5	27.04	27.32	-0.28	-13.1167	8881.99
1	26.14	26.58	-0.44	-13.2767	9923.73
1	26.58	26.93	-0.35	-13.1867	9323.57
1	25.83	26.69	-0.86	-13.6967	13277.2
5	26.83	27.28	-0.45	-13.2867	9992.75
5	26.07	27.14	-1.07	-13.9067	15357.6
5	26.55	26.64	-0.09	-12.9267	7786
Fig3e
	CCHF	RNaseP	dCt	ddCt	2^(-ddCt)
NI	40	25.6764	14.3236	0	1	Ct Normalized	Copy normalized
0	21.2705	26.8386	-5.56813	-19.8917	972775	20.3494	1.35346e+08
0	19.83	25.0824	-5.25241	-19.576	781578	20.2996	1.39868e+08
0	19.3123	25.1081	-5.79578	-20.1194	1.13905e+06	19.7494	2.01096e+08
0.1	18.4273	24.659	-6.23165	-20.5553	1.54082e+06	19.1876	2.91357e+08
0.1	17.7009	23.6638	-5.96288	-20.2865	1.27893e+06	19.2064	2.87775e+08
0.1	18.537	25.1643	-6.62733	-20.9509	2.02705e+06	18.9142	3.48975e+08
0.5	17.5377	24.1368	-6.5991	-20.9227	1.98777e+06	18.6564	4.13706e+08
0.5	17.7151	23.4056	-5.69049	-20.0141	1.05888e+06	19.4338	2.47666e+08
0.5	17.5943	23.9725	-6.37819	-20.7018	1.70556e+06	18.8448	3.65317e+08
1	22.2497	29.0502	-6.8005	-21.1241	2.28557e+06	19.6657	2.12524e+08
1	18.0977	24.5824	-6.48472	-20.8083	1.83627e+06	18.9031	3.51547e+08
1	19.4511	25.7064	-6.25525	-20.5789	1.56623e+06	19.4284	2.48545e+08
5	17.6214	23.428	-5.80661	-20.1302	1.14763e+06	19.3125	2.68307e+08
5	18.9871	24.7066	-5.7195	-20.0431	1.08039e+06	19.7324	2.03372e+08
5	17.8903	23.9055	-6.01519	-20.3388	1.32614e+06	19.2156	2.86025e+08
Fig3f
	VSV	RNaseP	dCt	ddCt	2^(-ddCt)
NI	40	30.1333	9.86667	0	1
NT	28.46	28.59	-0.13	-9.99667	1021.64
NT	31	32.24	-1.24	-11.1067	2205.16
NT	28.38	29.57	-1.19	-11.0567	2130.04
VLDLR 0.1	28.61	29.37	-0.76	-10.6267	1581.05
VLDLR 0.1	25.61	26.92	-1.31	-11.1767	2314.79
VLDLR 0.1	27.03	28.33	-1.3	-11.1667	2298.8
VLDLR 0.5	27.67	27.54	0.13	-9.73667	853.157
VLDLR 0.5	28.18	28.89	-0.71	-10.5767	1527.19
VLDLR 0.5	26.13	28.69	-2.56	-12.4267	5505.53
VLDLR 1	27.04	26.38	0.66	-9.20667	590.858
VLDLR 1	29.4	29.78	-0.38	-10.2467	1214.94
VLDLR 1	28.12	27.83	0.29	-9.57667	763.596
VLDLR 5	30.38	27.92	2.46	-7.40667	169.679
VLDLR 5	30.87	27.88	2.99	-6.87667	117.512
VLDLR 5	28.16	26.61	1.55	-8.31667	318.835

## Sheet: Fig4
Fig4b 1dpi									Fig4b 3dpi
	CCHF_L	RNaseP	dCt	ddCt	2^(-ddCt)					CCHF-L	RNaseP	dCt	ddCt	2^(-ddCt)
NI	40	24.84	15.16	0	1	Ct Normalized	Copy normalized		NI	40	26.04	13.96	0	1	Ct Normalized	Copy normalized
WT	24.59	25.19	-0.6	-15.76	55492.3	24.2483	1.03264e+07		WT	19.93	25.39	-5.46	-19.42	701459	20.4402	1.27471e+08
WT	23.5	24.58	-1.08	-16.24	77397.5	23.7486	1.43611e+07		WT	20.67	26.97	-6.3	-20.26	1.25565e+06	19.9572	1.75324e+08
WT	24.28	24.75	-0.47	-15.63	50710.6	24.3683	9.54041e+06		WT	20.09	25.76	-5.67	-19.63	811370	20.3084	1.3906e+08
KO	27.54	25.25	2.29	-12.87	7486.11	27.0928	1.58007e+06		KO	22.2	24.94	-2.74	-16.7	106464	23.1791	2.09119e+07
KO	27.06	25.01	2.05	-13.11	8841.04	26.8761	1.82306e+06		KO	23.64	24.6	-0.96	-14.92	31000.4	25.0238	6.18994e+06
KO	27.28	26.22	1.06	-14.1	17559.9	25.8442	3.60202e+06		KO	24.53	26.04	-1.51	-15.47	45387.3	24.53	8.5747e+06
Fig1c Blood									Fig1c Liver
														Copy normalized			Copy number
	Ct PCR 1	Ct PCR 2	Mean Ct	Nb copy in 5µl	Total copy (in 30µl)	Nb copy per ml of serum				CCHF	ACTB	Ct Normalized	Copy normalized	in 5µl	in 30µl	mg liver	per mg of tissue
WT	22.58	22.68	22.63	3.0046e+07	1.80276e+08	1.80276e+09			WT	10.2	24.76	10.6645	8.0775e+10	8.0775e+10	4.8465e+11	290	1.67121e+09
WT	20.2	19.85	20.025	1.67656e+08	1.00594e+09	1.11771e+10			WT	15.77	17.94	15.5959	3.1179e+09	3.1179e+09	1.87074e+10	270	6.92867e+07
WT	21.12	21.1	21.11	8.19299e+07	4.91579e+08	8.19299e+09			WT	10.72	17.57	9.57604	1.65672e+11	1.65672e+11	9.94031e+11	250	3.97612e+09
WT	22.11	21.8	21.955	4.69086e+07	2.81452e+08	4.69086e+09			WT	17.75	17.18	21.701	5.54703e+07	5.54703e+07	3.32822e+08	270	1.23267e+06
WT	20.35	20.32	20.335	1.36637e+08	8.19823e+08	1.36637e+10			WT	10.71	14.09	11.7143	4.03999e+10	4.03999e+10	2.42399e+11	270	8.97775e+08
WT	28.14	28.08	28.11	807489	4844934	48449340			WT	11.03	15.11	10.011	1.24334e+11	1.24334e+11	7.46004e+11	270	2.76298e+09
WT	17.38	17.49	17.435	926302106	5557812636	55578126360			WT	17.9	24.6	14.0795	8.48198e+09	8.48198e+09	5.08919e+10	230	2.21269e+08
WT	34.99	34.71	34.85	9448	56688	566880			WT	17.23	17.11	19.4852	2.39413e+08	2.39413e+08	1.43648e+09	260	5.52493e+06
WT	18.87	19.02	18.945	341951007	2051706042	22796733800			WT	18.53	17.51	20.4766	1.24447e+08	1.24447e+08	7.46683e+08	270	2.76549e+06
WT	17.98	18.04	18.01	633795254	3802771524	47534644050			WT	19.78	24.22	15.8023	2.72086e+09	2.72086e+09	1.63251e+10	260	6.2789e+07
LDLR KO	35.18	35.61	35.395	6594	39564	659400			WT	19.06	18.19	20.2749	1.42166e+08	1.42166e+08	8.52994e+08	260	3.28075e+06
LDLR KO	undetectable	undetectable	#VALUE!	0	0	0			WT	18.56	18.59	19.3182	2.67297e+08	2.67297e+08	1.60378e+09	300	5.34594e+06
LDLR KO	38.39	40	39.195	537	3222	32220			LDLR KO	20.53	16.78	14.5469	6.23046e+09	6.23046e+09	3.73827e+10	320	1.16821e+08
LDLR KO	37.33	36.95	37.14	2085	12510	278000			LDLR KO	31.51	17.74	30.8148	135492	135492	812951	250	3251.81
LDLR KO	31.08	30.96	31.02	118328	709968	7099680			LDLR KO	25.62	19.64	25.5823	4.28159e+06	4.28159e+06	2.56895e+07	280	91748.3
LDLR KO	undetectable	undetectable	#VALUE!	0	0	0			LDLR KO	21.57	14.35	22.0272	4.47252e+07	4.47252e+07	2.68351e+08	290	925350
LDLR KO	23.56	23.74	23.65	1.53264e+07	9.19584e+07	1.14948e+09			LDLR KO	15.78	16.04	19.6485	2.14951e+08	2.14951e+08	1.2897e+09	290	4.44725e+06
LDLR KO	21.32	21.14	21.23	7.56917e+07	4.5415e+08	5.04612e+09			LDLR KO	26.44	19.33	30.6994	146211	146211	877264	310	2829.88
LDLR KO	19.37	19.29	19.33	2.65227e+08	1.59136e+09	1.59136e+10			LDLR KO	18.82	17.77	20.4928	1.23126e+08	1.23126e+08	7.38755e+08	250	2.95502e+06
LDLR KO	19.86	20.05	19.955	1.75583e+08	1.0535e+09	1.75583e+10			LDLR KO	19.17	20.11	18.445	4.75634e+08	4.75634e+08	2.8538e+09	330	8.64789e+06
LDLR KO	19.66	19.66	19.66	2.13321e+08	1.27993e+09	1.27993e+10			LDLR KO	17.53	17.5	19.3826	2.56175e+08	2.56175e+08	1.53705e+09	330	4.65773e+06
LDLR KO	20.88	20.57	20.725	1.0563e+08	6.33783e+08	9.05404e+09			LDLR KO	20.14	19.09	20.4137	1.2972e+08	1.2972e+08	7.78322e+08	310	2.51072e+06
									LDLR KO	17.52	16.62	20.3972	1.31138e+08	1.31138e+08	7.86826e+08	340	2.3142e+06
									LDLR KO	19.37	17.91	20.9268	9.246e+07	9.246e+07	5.5476e+08	280	1.98129e+06
		Fig1c Spleen
							Copy normalized			Copy number
			CCHF	ACTB	Ct Normalized	Copy normalized	in 5µl	in 30µl	mg spleen	per mg of tissue
		WT	12.97	15.86	13.4433	1.29076e+10	1.29076e+10	7.74456e+10	80	9.6807e+08
		WT	16.68	16.94	16.4536	1.77021e+09	1.77021e+09	1.06213e+10	100	1.06213e+08
		WT	11.39	16.28	11.821	3.76541e+10	3.76541e+10	2.25925e+11	80	2.82406e+09
		WT	19.3	16.6	19.8493	1.88273e+08	1.88273e+08	1.12964e+09	70	1.61377e+07
		WT	11.55	16.32	11.3862	5.01681e+10	5.01681e+10	3.01009e+11	80	3.76261e+09
		WT	11.11	15.56	11.7291	4.00092e+10	4.00092e+10	2.40055e+11	120	2.00046e+09
		WT	13.09	18.13	12.7171	2.08436e+10	2.08436e+10	1.25062e+11	80	1.56327e+09
		WT	13.32	17.23	13.6165	1.15131e+10	1.15131e+10	6.90788e+10	80	8.63485e+08
		WT	12.09	17.26	12.3376	2.67753e+10	2.67753e+10	1.60652e+11	90	1.78502e+09
		WT	13.62	17.7	13.5535	1.20022e+10	1.20022e+10	7.20131e+10	80	9.00163e+08
		WT	14.58	19.3	13.306	1.41317e+10	1.41317e+10	8.47902e+10	50	1.6958e+09
		WT	12.63	17.49	12.7192	2.08147e+10	2.08147e+10	1.24888e+11	70	1.78412e+09
		LDLR KO	22.96	15.37	23.0625	2.25847e+07	2.25847e+07	1.35508e+08	60	2.25847e+06
		LDLR KO	31.99	16.15	30.0843	219424	219424	1.31654e+06	60	21942.4
		LDLR KO	26.82	15.35	26.2448	2.76527e+06	2.76527e+06	1.65916e+07	60	276527
		LDLR KO	22.82	15.49	21.9001	4.86394e+07	4.86394e+07	2.91837e+08	70	4.16909e+06
		LDLR KO	17.04	16.16	16.6337	1.57191e+09	1.57191e+09	9.43146e+09	90	1.04794e+08
		LDLR KO	27.85	15.09	28.5137	618615	618615	3.71169e+06	70	53024.1
		LDLR KO	13.95	17.69	13.8897	9.61369e+09	9.61369e+09	5.76821e+10	70	8.2403e+08
		LDLR KO	13.63	17.31	13.869	9.7459e+09	9.7459e+09	5.84754e+10	90	6.49726e+08
		LDLR KO	13.46	17.54	13.5164	1.22992e+10	1.22992e+10	7.37949e+10	60	1.22992e+09
		LDLR KO	14.39	18.78	13.4962	1.24644e+10	1.24644e+10	7.47864e+10	80	9.3483e+08
		LDLR KO	14.77	18.36	14.1695	7.99277e+09	7.99277e+09	4.79566e+10	60	7.99277e+08
		LDLR KO	14.15	17.05	14.6177	5.94619e+09	5.94619e+09	3.56772e+10	90	3.96413e+08

## Sheet: Fig5
Fig5a							Fig5b
	VSV	RNaseP	dCt	ddCt	2^(-ddCt)			CCHF	RNaseP	dCt	ddCt	2^(-ddCt)
NI	40	28.1733	11.8267	0	1		NI	40	26.2265	13.7735	0	1	Ct Normalized	Copy normalized
Non-treated	25.14	27.79	-2.65	-14.4767	22798.7		Non-treated	24.5835	27.3234	-2.7399	-16.5134	93549.1	23.5966	1.58766e+07
Non-treated	26.49	28.74	-2.25	-14.0767	17278.2		Non-treated	23.2449	26.1628	-2.91784	-16.6914	105829	23.3015	1.92895e+07
Non-treated	24.89	27.99	-3.1	-14.9267	31144		Non-treated	22.36	25.1932	-2.83325	-16.6068	99802.7	23.277	1.9604e+07
0,1µg/ml	26.79	27.52	-0.73	-12.5567	6024.67		0,1µg/ml	24.1378	25.5413	-1.40346	-15.177	37045.2	24.7854	7.24487e+06
0,1µg/ml	28.05	28.51	-0.46	-12.2867	4996.38		0,1µg/ml	24.3485	25.6462	-1.29773	-15.0713	34427.4	24.8994	6.71975e+06
0,1µg/ml	27.46	27.29	0.17	-11.6567	3228.54		0,1µg/ml	23.7606	25.0754	-1.3148	-15.0883	34837.2	24.8513	6.93629e+06
0,5µg/ml	27.48	27.09	0.39	-11.4367	2771.91		0,5µg/ml	25.9993	26.089	-0.0897083	-13.8632	14902.3	26.1363	2.97054e+06
0,5µg/ml	27.56	26.53	1.03	-10.7967	1778.77		0,5µg/ml	25.6746	26.2239	-0.549299	-14.3228	20492.9	25.6771	4.02199e+06
0,5µg/ml	29.47	28.16	1.31	-10.5167	1464.98		0,5µg/ml	25.2659	26.1056	-0.839663	-14.6132	25061.8	25.3829	4.88385e+06
1µg/ml	28.23	26.84	1.39	-10.4367	1385.96		1µg/ml	25.237	25.348	-0.111004	-13.8845	15123.9	26.1116	3.0193e+06
1µg/ml	28.29	27.49	0.8	-11.0267	2086.21		1µg/ml	25.7434	25.4139	0.329472	-13.4441	11144.7	26.5665	2.23634e+06
1µg/ml	26.39	26.16	0.23	-11.5967	3097.02		1µg/ml	26.0729	25.4981	0.574772	-13.1988	9402.1	26.8177	1.89471e+06
5µg/ml	28.84	26.85	1.99	-9.83667	914.391		5µg/ml	28.4865	27.4869	0.99963	-12.7739	7003.74	27.1803	1.49148e+06
5µg/ml	27.39	24.91	2.48	-9.34667	651.069		5µg/ml	26.0585	25.3585	0.699993	-13.0735	8620.45	26.9504	1.73577e+06
5µg/ml	30.24	28.06	2.18	-9.64667	801.56		5µg/ml	26.847	26.3641	0.482985	-13.2906	10019.7	26.7069	2.03835e+06
Fig5c									Fig5d
	CCHF	RNaseP	dCt	ddCt	2^(-ddCt)					VSV	RNaseP	dCt	ddCt	2^
NI	40	23.972	16.028	0	1	Ct Normalized	Copy normalized		NI	40	23.9233	16.0767	0	1
Non-treated	20.6443	24.3172	-3.67299	-19.701	852310	20.3511	1.3519e+08		Non-treated	19.22	23.43	-4.21	-20.2867	1.27907e+06
Non-treated	20.1515	23.9579	-3.80642	-19.8344	934897	20.1633	1.53029e+08		Non-treated	20.36	24.4	-4.04	-20.1167	1.13689e+06
Non-treated	19.9497	23.6407	-3.69105	-19.7191	863046	20.2292	1.46518e+08		Non-treated	20.64	23.94	-3.3	-19.3767	680703
0,1µg/ml	21.2935	24.6688	-3.37526	-19.4033	693383	21.11	8.19322e+07		ApoE Ab	22.25	23.98	-1.73	-17.8067	229267
0,1µg/ml	21.9429	25.3097	-3.36688	-19.3949	689366	18.8712	3.59012e+08		ApoE Ab	22.19	23.81	-1.62	-17.6967	212436
0,1µg/ml	22.2539	25.6203	-3.36634	-19.3944	689109	20.2998	1.39849e+08		ApoE Ab	22.05	23.63	-1.58	-17.6567	206627
0,5µg/ml	20.8897	23.4988	-2.60907	-18.6371	407685	20.7066	1.0692e+08
0,5µg/ml	20.7452	23.2921	-2.54684	-18.5749	390474	20.1879	1.50562e+08
0,5µg/ml	22.3461	24.9347	-2.58859	-18.6166	401940	19.3774	2.57057e+08
1µg/ml	22.1901	24.5113	-2.32119	-18.3492	333939	20.1263	1.56817e+08
1µg/ml	22.5224	24.6519	-2.12948	-18.1575	292385	19.7215	2.04838e+08
1µg/ml	21.6008	24.1948	-2.59398	-18.622	403446	20.848	9.73978e+07
5µg/ml	23.0705	23.2847	-0.214264	-16.2423	77520.8	20.7895	1.01226e+08
5µg/ml	24.0446	23.3556	0.689037	-15.339	41447.4	20.7951	1.00856e+08
5µg/ml	24.8638	25.1734	-0.309616	-16.3376	82817.4	19.6988	2.07926e+08
Fig5e
	CCHFV	RNaseP	dCt	ddCt	2^
NI	40	22.3567	17.6433	0	1	Ct Normalized	Copy normalized
Non-treated	22.82	21.98	0.84	-16.8033	114369	23.2111	2.04761e+07
Non-treated	25.69	22.28	3.41	-14.2333	19260.2	25.7784	3.76191e+06
Non-treated	22.89	22.81	0.08	-17.5633	193682	22.4351	3.41708e+07
ApoE Ab	23.07	21.64	1.43	-16.2133	75980.1	23.834	1.35736e+07
ApoE Ab	23.27	22.17	1.1	-16.5433	95508	23.4659	1.7306e+07
ApoE Ab	25.5	22.03	3.47	-14.1733	18475.6	25.8781	3.5223e+06
Fig5f
	CCHFV	RNaseP	dCt	ddCt	2^
NI	40	23.34	16.66	0	1	Ct Normalized	Copy normalized
Non-treated	20.04	23.11	-3.07	-19.73	869605	20.2394	1.45531e+08
Non-treated	21.62	24.25	-2.63	-19.29	641016	20.8087	9.99543e+07
Non-treated	20	22.66	-2.66	-19.32	654485	20.6002	1.14701e+08
ApoE Ab	22.72	22.79	-0.07	-16.73	108701	23.2683	1.97169e+07
ApoE Ab	22.23	23.07	-0.84	-17.5	185364	22.4902	3.29507e+07
ApoE Ab	21.7	22.96	-1.26	-17.92	248003	22.0591	4.37928e+07
Fig5f
	CCHFV	RNaseP	dCt	ddCt	2^
NI	40	22.6433	17.3567	0	1	Ct Normalized	Copy normalized
Non-treated	18.87	22.79	-3.92	-21.2767	2.54047e+06	18.7486	3.89284e+08
Non-treated	18.39	22.27	-3.88	-21.2367	2.47101e+06	18.6983	4.02416e+08
Non-treated	18.77	22.87	-4.1	-21.4567	2.87806e+06	18.584	4.33951e+08
ApoE Ab	18.56	22.55	-3.99	-21.3467	2.66678e+06	18.6368	4.19076e+08
ApoE Ab	19.13	22.74	-3.61	-20.9667	2.04925e+06	19.0487	3.19336e+08
ApoE Ab	19.85	24.19	-4.34	-21.6967	3.39897e+06	18.5808	4.34852e+08

## Sheet: Fig6
Fig6a
	CCHF	RNaseP	dCt	ddCt	2^
NI	40	22.8433	17.1567	0	1	Ct Normalized	Copy normalized
NT	17.3	22.23	-4.93	-22.0867	4.45399e+06	17.7773	7.38993e+08
NT	18.36	22.79	-4.43	-21.5867	3.14945e+06	18.403	4.89011e+08
NT	19.29	24.51	-5.22	-22.3767	5.44563e+06	17.9783	6.47198e+08
LDLR	20.68	21.72	-1.04	-18.1967	300429	21.7495	5.37203e+07
LDLR	20.86	23.76	-2.9	-20.0567	1.09058e+06	20.0552	1.64346e+08
LDLR	20.95	22.05	-1.1	-18.2567	313187	21.7038	5.53685e+07
LRP8	17.26	21.83	-4.57	-21.7267	3.47039e+06	18.0612	6.12738e+08
LRP8	17.63	21.86	-4.23	-21.3867	2.74175e+06	18.4231	4.82571e+08
LRP8	17.23	22.04	-4.81	-21.9667	4.09851e+06	17.858	7.00665e+08
Fig6b
	CCHF	RNaseP	dCt	ddCt	2^
NI	40	23.3083	16.6917	0	1	Ct Normalized	Copy normalized
NT	25.78	25.03	0.75	-15.9417	62939	24.0067	1.21113e+07
WT	24.68	24	0.68	-16.0117	66068.1	23.9687	1.2419e+07
WT	24.46	23.36	1.1	-15.5917	49380.9	24.4059	9.30652e+06
LDLR	24.62	22.51	2.11	-14.5817	24519.9	25.4932	4.5411e+06
LDLR	23.74	21.91	1.83	-14.8617	29772	25.2551	5.31357e+06
LDLR	24.64	23.04	1.6	-15.0917	34917.6	24.927	6.59845e+06
LRP8	24.91	22.74	2.17	-14.5217	23521.1	25.5326	4.42454e+06
LRP8	24.85	23.13	1.72	-14.9717	32130.7	25.0416	6.1177e+06
LRP8	23.7	22.36	1.34	-15.3517	41813.1	24.7052	7.6386e+06
