# Supplementary material for: Crimean–Congo haemorrhagic fever virus uses LDLR to bind and enter host cells
Source: Nat Microbiol. 2024 Mar 28;9(6):1499–512. doi: 10.1038/s41564-024-01672-3 (PMC11153131; doi:10.1038/s41564-024-01672-3)
Supplement: Supplementary file 5 — Raw data. [file 41564_2024_1672_MOESM5_ESM.xlsx]

## Sheet: Ext.data Fig 1
Extended data Fig1b
		POSITIVE SERUM							NEGATIVE SERUM
serum dilutions	Virus alone	1/3	1/9	1/27	1/81	1/243		Virus alone	1/3	1/9	1/27	1/81	1/243
nb of infected cells	64	2	17	37	43	51		105	38	34	36	33	28
	38	2	15	40	36	29		72	24	32	21	38	25
	68	1	16	36	33	40		96	47	31	15	40	39
	98	2	15	44	20	44		94	70	52	20	53	41
% of control		2.51969	21.4173	46.6142	54.1732	64.252			47.874	42.8346	45.3543	41.5748	35.2756
		2.51969	18.8976	50.3937	45.3543	36.5354			30.2362	40.315	26.4567	47.874	31.4961
		1.25984	20.1575	45.3543	41.5748	50.3937			59.2126	39.0551	18.8976	50.3937	49.1339
		2.51969	18.8976	55.4331	25.1969	55.4331			88.189	65.5118	25.1969	66.7717	51.6535
% of neutralization		97.4803	78.5827	53.3858	45.8268	35.748			52.126	57.1654	54.6457	58.4252	64.7244
		97.4803	81.1024	49.6063	54.6457	63.4646			69.7638	59.685	73.5433	52.126	68.5039
		98.7402	79.8425	54.6457	58.4252	49.6063			40.7874	60.9449	81.1024	49.6063	50.8661
		97.4803	81.1024	44.5669	74.8031	44.5669			11.811	34.4882	74.8031	33.2283	48.3465

## Sheet: Ext.data Fig6
Extended data Fig.6a
WT cells	Number of infected cells	% of infected cells to WT		LDLR KO cells	Number of infected cells	% of infected cells to WT
	30	62.9371			2	4.1958
	58	121.678			5	10.4895
	55	115.385			1	2.0979
Extended data Fig.6b
SW13 non-treated	Number of infected cells	% of infected cells to WT		SW13 sLDLR	Number of infected cells	% of infected cells to WT
	48	83.7209			3	5.23256
	57	99.4186			2	3.48837
	67	116.86			3	5.23256
